# Supplementary material for: Fifteen years of the Diversity Outbred mouse model: a review
Source: Mamm Genome. 2026 Jan 28;37(1):28. doi: 10.1007/s00335-026-10196-6 (PMC12852284; doi:10.1007/s00335-026-10196-6)
Supplement: Supplementary file 1 — Supplementary file1 (XLSX 15 kb) [file 335_2026_10196_MOESM1_ESM.xlsx]

## Sheet: Sheet1
Publication	Sample Size	Traits Measured
Al-Barghouthi, et al. 2021	150	Lipids, glucose, insulin, body weight, percent fat, lean tissue mass
Svenson, et al. 2012	150	Lipids, glucose, insulin, body weight, percent fat, lean tissue mass
Logan, et al. 2013	283	Open field, light-dark box, visual cliff avoidance, tail suspension
Recla, et al. 2014	283	Hot plate
Munger, et al. 2014	277	Liver RNA-seq, lipids, glucose, insulin, body weight, percent fat, lean tissue mass
Gatti, et al. 2014	5284	Neutrophil counts
Smallwood, et al. 2014	292	Plasma cholesterol, glucose, triglycerides, insulin; atherosclerotic lesions; Apobec1 mRNA; ApoB protein
Koh, et al. 2014	171	Spatial memory in water maze; hippocampal somatostatin expression
Church, et al. 2015	272	Liver necrosis, serum alanine aminotransferase
Dickson, et al. 2015	98	Open field, novelty preference in divided open field, exploration in hole board apparatus, cocaine IVSA
French, et al. 2015	600	DNA damage via micronucleus frequency in reticulocytes and mature erythrocytes
Niazi, et al. 2015	166	Immune cytokines and chemokynes from blood and lung
Gu, et al. 2016	277	Liver RNA-seq, RNA editing cite prediction lipids, glucose, insulin, body weight, percent fat, lean tissue mass
Chick, et al. 2016	192	Liver proteomics, liver RNA-seq
Winter, et al. 2017	493	Prostate weight, para-aortic lymph node weight, lung and liver lesion count, prostate RNA-seq
Percival, et al. 2018	1036	Micro-computed tomography of heads: zygomatic arch length, saggital cranial vault length, midline cranial base length
Harrill, et al. 2018	90	Kidney histology, blood chemistry (sodium, potassium, chloride, total carbon dioxide, ionized calcium, glucose, urea nitrogen (BUN), creatinine (sCre), hematocrit, hemoglobin, and anion gap), urinary proteins, urine RNA microarray
Shorter, et al. 2018	609	Heart weight, body weight, femur length
Gatti, et al. 2018	972	Body weight, blood cell counts
Mayeux, et al. 2018	280	Silica-induced autoimmunity markers, body weight, spleen weight
Yuan, et al. 2018	502	Body weight, testis weight
Coffey, et al. 2019	288	Plasma choline metabolites, RNA microarrays
Keller, et al. 2018	483	Body weight; plasma insulin, blood, and triglycerides; oral glucose tolerance;
Recla, et al. 2019	300	Formalin assay of nociception
Kemis, et al. 2019	500	Plasma bile acid, cecal bile acid, body weight, bacterial taxa
Yang, et al. 2019	270	Pancreatic cancer lesions, body weight
Kurtz, et al. 2020	30-160	Tuberculosis organ burdens following vaccination or control; body weight
Keenan, et al. 2020	338	Sleep cycle, sleep latency, voluntary wheel running
You, et al. 2020	450	Body weight, alkaline phosphatase, alanine aminotransferase, aspartate aminotransferase, total bilirubin, blood urea nitrogen, liver triglycerides, liver RNA-seq
Katz, et al. 2020	1147	Body mass, facial allometry
Huda, et al. 2020	120	Plasma and urine cystatin C
Pal, et al. 2020	19	Body mass, fat mass; fasting glucose and fasting insulin before and after treatment
Que, et al. 2021	292	Liver RNA-seq
Ouellette, et al. 2020	489	Spontaneous continuous alternation T-maze
Skelly, et al. 2020	183	Gene expression and chromatin accessibility in mouse embryonic stem cells
Bubier, et al. 2020	300	Breath rate, recovery, and survival time following morphine administration
Wei, et al. 2020	84	Her2-binding Ab in immune serum
Linke, et al. 2020	384	Plasma lipidomics
Patterson, et al. 2020	513	Body weight, radiation exposure dose-response relationship curve
Tavolara, et al. 2020	452	Tuberculosis susceptibility (via lung imaging/ML)
Kim, et al. 2021	329	Skin fibroblast cellular rhythm
Toussaint, et al. 2021	98	Head shape / facial allometry
Tavolara, et al. 2021	77	Microarray gene expression / predicted gene expression
Harper, et al. 2021	57	Retinal ganlia response to blast-mediated traumatic brain injury
Al-Barghouthi, et al. 2021	619	Body weight, body length, skeletal phenotypes
Takemon, et al. 2021	200	Kidney function (GFR), urinary albumin, creatinine, kidney RNA-seq
Koyuncu, et al. 2021	657	Body condition, respiratory function, panel of protein biomarker candidates for tuberculosis
Gould, et al. 2021	348	Serum blood urea nitrogen, renal glutathione
Gould, et al. 2021	351	Body weight, liver weight, hepatic glutathione
Starcher, et al. 2021	225	Body weight, heart weight, serum GDF11, circulating myostatin level
Keenan, et al. 2021	325	Sleep cycle, EEG, EMG
Zhang, et al. 2022	960	Grip strength, body metrics (length, weight, fat, lean mass, etc.), rotarod, acoustic startle, wheel running, echo-cardiogram
Parker, et al. 2022	798	Ethanol-induced ataxia, hypothermia, and loss of righting reflex
Al‐Shaer, et al. 2022	250	Body weight, fat mass distribution, serum total gastric inhibitory polypeptide, glucagon, insulin, glucose, leptin, and resistin
Wright, et al. 2022	960	Body weight over lifetime
Percival, et al. 2022	1071	Neurocranial / endocast estimation, tibia length
Ouellette, et al. 2022	960	Y-maze working memory, contextual fear memory
Moran, et al. 2022	47	Intramembranous bone regeneration, skeletal traits
Xiao, et al. 2022	163	Brown adipose tissue proteomics
Xenakis, et al. 2022	75	Body weight, body composition, blood glucose, plasma insulin, before and after inorganic arsenic exposure
Bagley, et al. 2022	525	Reversal learning, open field, light-dark box, hole board, novel place preference
Chen, et al. 2022	406	Physiological aging and resilience
Gerdes Gyuricza, et al. 2022	185	Transcriptomic and proteomic data in whole-heart aging
Chapp, et al. 2023	26	Locomotor activity following cocaine sensitization
Binh Tran, et al. 2023	228	Intravenous cocaine self-administration, fecal microbiome measurements
Aydin, et al. 2023	190	Gene expression and chromatin accessibility in mouse embryonic stem cells
Ruby, et al. 2023	228	Frailty index of aging
Chella Krishnan, et al. 2023,Ruby, et al. 2023	~500	Heart, islet, skeletal muscle, adipose, and liver expression; heart weight
Kim, et al. 2023	461	Plasma lipids and glucose, aortic plaque size
Masson, et al. 2023	250	Fat and lean mass, body weight, glucose tolerance, blood glucose and insulin, skeletal muscle proteomics
Philip, et al. 2023	386	Striatum RNA-seq
Dillard, et al. 2023	5	Bone marrow stromal cell scRNA-seq
Price, et al. 2023	500	Plasma lipoprotein size, lipoprotein subclass
Cruz Cisneros, et al. 2024	126	Weight, SARS-CoV-2 viral titer, serum antibody
Specht, et al. 2024	20	IgG reaction to SARS-CoV-2 spike protein
Cousineau, et al. 2024	840	Weight, BMI, fat mass, cholesterol, calcium
Rasquinha, et al. 2024	88	Serum, heart, pancreas histology following mt10 vaccination
Kurtz, et al. 2024	~1100	Tuberculosis bacterial burden
O’Connor, et al. 2024	32	Fibroblast morphology
Kuffler, et al. 2024	176	Genetic-epigenetic interactions
Migotsky, et al. 2024	50	Bone mineral content, fasting blood glucose, DEXA scans, bone morphology, osteocyte morphology, cortical bone traits
Patil, et al. 2024	30	Response to ocular herpes infection
Gatti, et al. 2024	850	Weigh, lung granuloma necrosis, tuberculosis lung burden, lung cytokines and chemokines
Nemkov, et al. 2024	525	Carnitine pools in red blood cells
Oliveira, et al. 2024	189	Dendritic cell counts in lymphoid and non-lympphoid tissues
Koyuncu, et al. 2024	1009	Tuberculosis lung burden, lung histology, lung gene expression
Thillainadesan, et al. 2024	62	Dietary energy intake, body weight, body composition, glucose, insulin, metabolic assays in plasma, liver, adipose tissue
Koch, et al. 2024	346	Liver histology score, renal and hepatic glutathione redox markers
Van Megen, et al. 2024	549	Age-related urinary magnesium excretion
Nemkov, et al. 2024	525	Red blood cell spontaneous storage hemolysis test
Mignogna, et al. 2024	636	Voluntary ethanol consumption, light-dark box, marble burying, prefrontal cortex and nucleus accumbens bulk RNA-seq
Luciano, et al. 2024	246	Frailty index of aging
Plett, et al. 2024	29	Lifespan in Hematopoietic Syndrome of Acute Radiation Syndrome survivors
Reisz, et al. 2024	525	Metabolite quantitative trait loci
D’Alessandro, et al. 2025	350	Metabolites and lipids in red blood cells
Sweet, et al. 2025	50	Body composition
Lien, et al. 2024	14	Glucose and lipid metabolism
Williams, et al. 2025	~36	Airway hyperinnervation and hyperresponsiveness after high-fat diet
Faizan, et al. 2025	~7-9	Inflammatory response to acute exposure to cigarette smoke
Aydin, et al. 2025	127	eQTL across two cell types (mouse embryonic stem cell and neural progenitor cell)
Parikh, et al. 2025	85	Metyhlation in stem cells
Sabnis, et al. 2025	313	Frailty assessment using machine vision
Paules, et al. 2025	300	Body compostion, blood glucose, and plasma hormone levels following calorie restriction
Mullis, et al. 2025	2444	Longevity
Aydin, et al. 2025	127	Expression in neural progenitor cells
Kurtz, et al. 2025	57	Response to tuberculosis challenge following vaccination
Finch, et al. 2025	11	Hippocampal neurogenesis
Widmayer, et al. 2025	49	Comparison of genome sequencing vs. genotyping by array for haplotype reconstruction
Tyler, et al. 2025	482	Mediation of eQTLs on metabolic traits
Madsen, et al. 2025	399	Muscle lipids and insulin resistance
Kavushansky, et al. 2025	309	Behavioral outcomes following early-life stress
Masson, et al. 2025	670	Glucose homeostasis
Dickson, et al. 2025	65	Cocaine self-administration
Fu, et al. 2025	835	Body composition, body weight, clinical chemistry, electrocardiogram, organ weight, and urine chemistry
Keele, et al. 2025	350	Protein, metabolite, and lipid QTL from red blood cells
